# Supplementary material for: Absent the pre-B cell receptor checkpoint, the B-1a immunoglobulin CDR-H3 repertoire normalizes by convergent selection
Source: Front Immunol. 2026 Mar 16;17:1733041. doi: 10.3389/fimmu.2026.1733041 (PMC13033528; doi:10.3389/fimmu.2026.1733041)
Supplement: Supplementary Table 1 — CDR-H3 nucleotide and translated amino acid sequences of PerC B-1a, B-1b, and B-2 transcripts from 8-12-week-old λ5KO BALB/c mice. Sequences from WT bone marrow Fraction E; from WT PerC B-1a, B-1b, and B-2; and from λ5KO bone marrow Fraction E have been previously published (11, 21, 24). [file Table1.xlsx]

## Sheet: supplemental Table 1
Clone ID	FXN	VH	DH Family	DH	DH IMGT	JH	CDR-H3 Nucleotide Sequence	CDR-H3 Amino Acid Sequence
555	B-1a	9	DFL	DFL16.1	D1-1*01	2	GCAAGACATATAATTACTACGGTAGTAGGCTTTGACTAC	ARHIITTVVGFDY
553	B-1a	9	DFL	DFL16.1	D1-1*01	2	GCAAGACACTACGGTAGTAGCTACTACTTTGACTAC	ARHYGSSYYFDY
572	B-1a	10	DFL	DFL16.1	D1-1*01	2	GCAAGACATATTACTACGGTAGTAGTTGACTAC	ARHITTVVVDY
567	B-1a	10	DFL	DFL16.1	D1-1*01	2	GCAAGACATTACTACGGTAGTAGCTTTGACTAC	ARHYYGSSFDY
530	B-1a	10	DFL	DFL16.1	D1-1*01	2	GCAAGACATTACTACGGTAGTAGCTACTACTTTGACTAC	ARHYYGSSYYFDY
700065	B-1a	15	DFL	DFL16.1	D1-1*01	2	GCAAGAGATTACTACGGTAGTAGCTTTGACTAC	ARDYYGSSFDY
21	B-1a	10	DFL	DFL16.1	D1-1*01	3	GCAAGACTTACTACGGTAGTAGCCTGGTTTGCTTAC	ARLTTVVAWFAY
36	B-1a	12	DFL	DFL16.1	D1-1*01	3	GCAAGAGTTACTACGGTAGTAGCTACGTTTGCTTAC	ARVTTVVATFAY
693106	B-1a	13	DFL	DFL16.1	D1-1*01	3	GCAAGACTACTCTGGTTTGCTTAC	ARLLWFAY
564	B-1a	13	DFL	DFL16.1	D1-1*01	3	GCAAGACATCGCGGTATTACTACGGTAGTGTTTGCTTAC	ARHRGITTVVFAY
693123	B-1a	2	DFL	DFL16.1	D1-1*01	4	GCAAGAGATTACTACGGCTATGCTATGGACTAC	ARDYYGYAMDY
550	B-1a	5	DFL	DFL16.1	D1-1*01	4	GCAAGACATTACTACGGTAGTGCTATGGACTAC	ARHYYGSAMDY
28	B-1a	10	DFL	DFL16.1	D1-1*01	4	GCAAGACACCCCCCCTATTACTACGGTAGTAGCTACGCTATGGACTAC	ARHPPYYYGSSYAMDY
14	B-1a	10	DFL	DFL16.1	D1-1*01	4	GCAAGACATTATTACTACGGTAGTAGCTATGCTATGGACTAC	ARHYYYGSSYAMDY
502	B-1a	10	DFL	DFL16.1	D1-1*01	4	GCAAGACATTACTACGGTAGTAGCTATGCTATGGACTAC	ARHYYGSSYAMDY
581	B-1a	10	DFL	DFL16.1	D1-1*01	4	GCAAGACATTACTACGGTAGTAGCTACTACTATGCTATGGACTAC	ARHYYGSSYYYAMDY
566	B-1a	13	DFL	DFL16.1	D1-1*01	4	GCAAGACATTACTACGGTAGTAGCTACTATGCTATGGACTAC	ARHYYGSSYYAMDY
512	B-1a	15	DFL	DFL16.1	D1-1*01	4	GCAAGCGTTTACTACGCTATGGACTAC	ASVYYAMDY
540	B-1a	18	DFL	DFL16.1	D1-1*01	4	GCCGACGGTAGTAGCTGGGGCTATGCTATGGACTAC	ADGSSWGYAMDY
543	B-1a	2	DFL	DFL16.2	D1-2*01	2	GCAAGAGATCTTCATTACTACGGCTACTTTGACTAC	ARDLHYYGYFDY
693114	B-1a	9	DFL	DFL16.2	D1-2*01	2	GCAAGACATACTACGGCTACGTACTACTTTGACTAC	ARHTTATYYFDY
575	B-1a	10	DFL	DFL16.2	D1-2*01	3	GCAAGACATACTACGGCTACGGCCTGGTTTGCTTAC	ARHTTATAWFAY
700077	B-1a	12	DFL	DFL16.2	D1-2*01	3	GCAAGGGATTACTACGGCTACTGGTTTGCTTAC	ARDYYGYWFAY
562	B-1a	9	DFL	DFL16.2	D1-2*01	4	GCAAGACAATGCATACTACGGCTACAGGGGTACTATGCTATGGACTAC	ARQCILRLQGYYAMDY
534	B-1a	2	DSP	DSP2.05	D2-01*01	1	GCAAGAGATGGTAACTACTGGTACTTCGATGTC	ARDGNYWYFDV
578	B-1a	10	DSP	DSP2.05	D2-01*01	1	GCAAGACATGGTAACTACTGGTACTTCGATGTC	ARHGNYWYFDV
44	B-1a	10	DSP	DSP2.05	D2-01*01	1	GCAAGACATGGTAACTATTGGTACTTCGATGTC	ARHGNYWYFDV
576	B-1a	9	DSP	DSP2.05	D2-01*01	2	GCAAGACATGGTAACTACTAC	ARHGNYY
700080	B-1a	9	DSP	DSP2.05	D2-01*01	2	GCAAGACATACTATGGTAACTACGTACTACTTTGACTAC	ARHTMVTTYYFDY
693117	B-1a	18	DSP	DSP2.05	D2-01*01	2	GCAAGATCTATGGTAACTGCCTGGTTTGCTTAC	ARSMVTAWFAY
39	B-1a	9	DSP	DSP2.05	D2-01*01	3	GCAAGACATATGGTAACTACGTTTGCTTAC	ARHMVTTFAY
45	B-1a	10	DSP	DSP2.05	D2-01*01	3	GCAAGATCTACTATGGAAACTTAC	ARSTMETY
545	B-1a	10	DSP	DSP2.05	D2-01*01	3	GCAAGACATGGTAACTTTGCTTAC	ARHGNFAY
20	B-1a	13	DSP	DSP2.05	D2-01*01	3	GCAAGACAGAGGGGTAACTACGCCTTTGCTTAC	ARQRGNYAFAY
700060	B-1a	18	DSP	DSP2.05	D2-01*01	3	GCAAGAGATGGTAACTTCGCCTGGTTTGCTTAC	ARDGNFAWFAY
533	B-1a	1	DSP	DSP2.05	D2-01*01	4	GCAAGACATGGTAACTACTATGCTATGGACTAC	ARHGNYYAMDY
5	B-1a	2	DSP	DSP2.05	D2-01*01	4	GCAAGAGGGGGGATATATGGTAAGAGGGCTATGGACTAC	ARGGIYGKRAMDY
511	B-1a	5	DSP	DSP2.05	D2-01*01	4	GCAAGACATGTGGTAACTACGGCTATGGACTAC	ARHVVTTAMDY
571	B-1a	10	DSP	DSP2.05	D2-01*01	4	GCAAGACATGGTAATGCTATGGACTAC	ARHGNAMDY
3	B-1a	10	DSP	DSP2.05	D2-01*01	4	GCAAGACGCTATGGTAAGAGAGCTATGGACTAC	ARRYGKRAMDY
559	B-1a	10	DSP	DSP2.03	D2-02*01	1	GCAAGACATGGTTACGACTGGTACTTCGATGTC	ARHGYDWYFDV
535	B-1a	10	DSP	DSP2.03	D2-02*01	1	GCAAGACATGGTTACGACGACTACTGGTACTTCGATGTC	ARHGYDDYWYFDV
527	B-1a	13	DSP	DSP2.03	D2-02*01	1	GCAAGATATGGTTACGACTGGTGCTTCGATGTC	ARYGYDWCFDV
521	B-1a	2	DSP	DSP2.03	D2-02*01	3	GCAAGGCCAGAAATGGTTACGGCCTGGTTTGCTTAC	ARPEMVTAWFAY
700073	B-1a	1	DSP	DSP2.03	D2-02*01	4	GCAAGACACTATGGTTACGACTATGCTATGGACTAC	ARHYGYDYAMDY
18	B-1a	4	DSP	DSP2.03	D2-02*01	4	GCAAGACATGCCAATGATTACGACTATGCTATGGACTAC	ARHANDYDYAMDY
507	B-1a	16	DSP	DSP2.09A	D2-03*01	2	GCAAGGGGGGATGGTTACCTTCTTGACTAC	ARGDGYLLDY
528	B-1a	2	DSP	DSP2.09A	D2-03*01	3	GCAAGAGTCTATGATGGTTACGGGGCCTGGTTTGCTTAC	ARVYDGYGAWFAY
560	B-1a	6	DSP	DSP2.09A	D2-03*01	3	GCAAGATGGTTACTACGTGCTTAC	ARWLLRAY
693129	B-1a	2	DSP	DSP2.09A	D2-03*01	4	GCAAGAGATGGTTACTATGCTATGGACTAC	ARDGYYAMDY
11	B-1a	12	DSP	DSP2.09A	D2-03*01	4	GCAAGAGGCGATGGTTACTACTATGCTATGGACTAC	ARGDGYYYAMDY
518	B-1a	15	DSP	DSP2.09A	D2-03*01	4	GCAAGATGGTTACTAACTATGGACTAC	ARWLLTMDY
693108	B-1a	15	DSP	DSP2.09A	D2-03*01	4	GCAAGAGATGATGGTTACTATGCTATGGACTAC	ARDDGYYAMDY
556	B-1a	10	DSP	DSP2.02	D2-04*01	2	GCAAGATCTACTATGATTACGACGTACTACTTTGACTAC	ARSTMITTYYFDY
700086	B-1a	12	DSP	DSP2.02	D2-04*01	2	GCAAGAGGCTACTATGATTACGACTTTGACTAC	ARGYYDYDFDY
693118	B-1a	9	DSP	DSP2.02	D2-04*01	3	GCAAGACTTATGATTACGACTCCTTAC	ARLMITTPY
700084	B-1a	10	DSP	DSP2.02	D2-04*01	3	GCAAGACATGGATTACGACGGTTTGCTTAC	ARHGLRRFAY
693120	B-1a	10	DSP	DSP2.02	D2-04*01	3	GCAAGACATGCAAGATTACGACAGGGGTTTGCTTAC	ARHARLRQGFAY
35	B-1a	10	DSP	DSP2.02	D2-04*01	3	GCAAGACCTCCCTACTATGATTACTTGGCCTGGTTTGCTTAC	ARPPYYDYLAWFAY
565	B-1a	10	DSP	DSP2.02	D2-04*01	3	GCAAGACATCCCCAAACCCTTTATGATTACGACGGAGGGGCCTGGTTTGCTTAC	ARHPQTLYDYDGGAWFAY
700082	B-1a	12	DSP	DSP2.02	D2-04*01	3	GCAAGACCACGACCCTTTGCTTAC	ARPRPFAY
693121	B-1a	13	DSP	DSP2.02	D2-04*01	3	GCAAGCCCTTGGGGGGATTACGCGTTTGCTTAC	ASPWGDYAFAY
546	B-1a	13	DSP	DSP2.02	D2-04*01	3	GCAAGACATGATTACGACTGGTTTGCTTAC	ARHDYDWFAY
554	B-1a	13	DSP	DSP2.02	D2-04*01	3	GCAAGACACGGGAGATTACGACGGGCGTTTGCTTAC	ARHGRLRRAFAY
38	B-1a	16	DSP	DSP2.02	D2-04*01	3	GCAAGGGACTATGATTACGACTTGGCCTGGTTTGCTTAC	ARDYDYDLAWFAY
700066	B-1a	18	DSP	DSP2.02	D2-04*01	3	GCAAGATCGATGATCTACTATGATTACTCCTGGTTTGCTTAC	ARSMIYYDYSWFAY
15	B-1a	5	DSP	DSP2.02	D2-04*01	4	GCAAGACTCCACTATGATTACGACTATGCTATGGACTAC	ARLHYDYDYAMDY
577	B-1a	10	DSP	DSP2.02	D2-04*01	4	GCAAGACACTACTTCTATGCTATGGACTAC	ARHYFYAMDY
700067	B-1a	15	DSP	DSP2.02	D2-04*01	4	GCAAGAGAGACTAACTACTATTTCCTCTATGCTATGGACTAC	ARETNYYFLYAMDY
693115	B-1a	18	DSP	DSP2.07	D2-10*01	3	GCAAGAGGGTCCTACTATGGTAACTACGTGGCTTAC	ARGSYYGNYVAY
541	B-1a	18	DSP	DSP2.07	D2-10*01	3	ATGGTAACTACGTTTGCTTAC	MVTTFAY
522	B-1a	12	DSP	DSP2.07	D2-10*01	4	GCAACCTACTATGGTAACTACTATGCTATGGACTAC	ATYYGNYYAMDY
31	B-1a	12	DSP	DSP2.08	D2-11*01	2	GCAAGATCAACCCCTAGTATGGTAATCTACTTTGACTAC	ARSTPSMVIYFDY
700070	B-1a	2	DSP	DSP2.08	D2-11*01	4	GCAAGAGATAGTATGGTAACTACTATGGACTAC	ARDSMVTTMDY
549	B-1a	3	DSP	DSP2.11	D2-14*01	2	GCAAGATATGCCTTTGCCTACTATAGGTACGACGGGGGTTACTTTGACTAC	ARYAFAYYRYDGGYFDY
693116	B-1a	12	DSP	DSP2.11	D2-14*01	2	GCAAGAGATATAGGTACGTTTGACTAC	ARDIGTFDY
523	B-1a	9	DSP	DSP2.11	D2-14*01	3	GCAAGACATGAGAGGTACGACGAGGCCTGGTTTGCTTAC	ARHERYDEAWFAY
569	B-1a	9	DSP	DSP2.11	D2-14*01	3	GCAAGACCCTCCCTCTATAGGTACGACGGGGCCTGGTTTGCTTAC	ARPSLYRYDGAWFAY
542	B-1a	18	DSP	DSP2.11	D2-14*01	3	GCAAGAACTATAGGTACGACGTTTGCTTAC	ARTIGTTFAY
557	B-1a	5	DSP	DSP2.11	D2-14*01	4	GCAAGACACTATAGGTACGACGATTACTATGCTATGGACTAC	ARHYRYDDYYAMDY
525	B-1a	6	DSP	DSP2.11	D2-14*01	4	GCAAGAGATAGGTACGACTATGCTATGGACTAC	ARDRYDYAMDY
544	B-1a	6	DSP	DSP2.11	D2-14*01	4	GCAAGATATAGGTACGACTATGCTATGGACTAC	ARYRYDYAMDY
583	B-1a	9	DSP	DSP2.11	D2-14*01	4	GCAAGACATAGGTACGACTATGCTATGGACTAC	ARHRYDYAMDY
693119	B-1a	9	DSP	DSP2.11	D2-14*01	4	GCAAGACACTATAGGTACTACTATGCTATGGACTAC	ARHYRYYYAMDY
563	B-1a	10	DSP	DSP2.11	D2-14*01	4	GCAAGACATAGAGGTATCTATGCTATGGACTAC	ARHRGIYAMDY
2	B-1a	10	DSP	DSP2.11	D2-14*01	4	GCAAGACAAACTATAGGTACGACGAGGGCTATGGACTAC	ARQTIGTTRAMDY
700068	B-1a	10	DSP	DSP2.11	D2-14*01	4	GCAAGACATACGAGGGTACGTTACTATGCTATGGACTAC	ARHTRVRYYAMDY
32	B-1a	10	DSP	DSP2.11	D2-14*01	4	GCAAGACATGAAGGGAGGTACGACGTTTTCTATGCTATGGACTAC	ARHEGRYDVFYAMDY
552	B-1a	2	DST	DST4	D3-1*01	3	GCAAGCCTCGGGACGGGGGCTTAC	ASLGTGAY
515	B-1a	13	DST	DST4	D3-1*01	3	GCAAGACATCGAGGGGCTACGGGCAGAGTATTTGCTTAC	ARHRGATGRVFAY
693107	B-1a	18	DST	DST4	D3-1*01	3	GCAAGGCAAAGGGGCAGCTCGGGCTACGAGGCTTAC	ARQRGSSGYEAY
700071	B-1a	18	DST	DST4	D3-1*01	3	GCAAGATCCCAGCTCGGGCTACGGTTTGCTTAC	ARSQLGLRFAY
1	B-1a	10	DST	DST4	D3-1*01	4	GCAAGACAGGAGGAAGACAGCTCGGGCTACTATGCTATGGACTAC	ARQEEDSSGYYAMDY
40	B-1a	4	DQ52	DQ52	D4-1*01	1	GCAAGACTGGGACGGTACTTCGATGTC	ARLGRYFDV
700075	B-1a	13	DQ52	DQ52	D4-1*01	1	GCAAGACAGCTAACTGGGACGTGGTACTTCGATGTC	ARQLTGTWYFDV
573	B-1a	10	DQ52	DQ52	D4-1*01	3	GCAAGACTAACTGGGTTTGCTTAC	ARLTGFAY
693132	B-1a	10	DQ52	DQ52	D4-1*01	3	GCAAGGCTTAACTGGGAGATTTTTTAC	ARLNWEIFY
582	B-1a	13	DQ52	DQ52	D4-1*01	3	GCAAGACTGGGACCCGCCTGGTTTGCTTAC	ARLGPAWFAY
693109	B-1a	18	DQ52	DQ52	D4-1*01	3	GCAAGAGAGCTGGGACGGAGGTTTGCTTAC	ARELGRRFAY
579	B-1a	2	DQ52	DQ52	D4-1*01	4	GCAAGAGATGGGACGACCCCAAAAAATGCTATGGACTAC	ARDGTTPKNAMDY
700078	B-1a	9	DQ52	DQ52	D4-1*01	4	GCAAGACACTGGGACTATGCTATGGACTAC	ARHWDYAMDY
537	B-1a	10	DQ52	DQ52	D4-1*01	4	GCAAGACTGGGACGTTACTATGCTATGGACTAC	ARLGRYYAMDY
693128	B-1a	12	NoD	NoD	NoD	1	GCAAGAGGCGGCTACTGGTACTTCGATGTC	ARGGYWYFDV
700063	B-1a	9	NoD	NoD	NoD	2	GCAAGACAACTCTAC	ARQLY
693127	B-1a	10	NoD	NoD	NoD	2	GCAAGACATAGGTACTTTGACTAC	ARHRYFDY
700069	B-1a	14	NoD	NoD	NoD	2	GCAAGACATTTTAGAGTT	ARHFRV
8	B-1a	6	NoD	NoD	NoD	3	GCAAGACTAAATGGGTTTGATTAC	ARHGKFDY
584	B-1a	6	NoD	NoD	NoD	3	GGGTTTGCTTAC	GFAY
568	B-1a	10	NoD	NoD	NoD	3	GCAAGACAACGTCCCTGGTTTGCTTAC	ARQRPWFAY
506	B-1a	13	NoD	NoD	NoD	3	GCAAGACAGAGAGGACGGGGGTTTGCTTAC	ARQRERGFAY
693122	B-1a	1	NoD	NoD	NoD	4	GCAAGACACGGAAACTATGCTATGGACTAC	ARHGNYAMDY
693125	B-1a	1	NoD	NoD	NoD	4	GCAAGACTATATTACTATGCTATGGACTAC	ARLYYYAMDY
513	B-1a	6	NoD	NoD	NoD	4	GCAAGCGGCCTCTTC	ASGLF
580	B-1a	9	NoD	NoD	NoD	4	GCAAGTGGTTATGCTATGGACTAC	ASGYAMDY
558	B-1a	12	NoD	NoD	NoD	4	GCAAGATTATACTATGCTATGGACTAC	ARLYYAMDY
503	B-1a	13	NoD	NoD	NoD	4	GCAAGACATGATTACTATGCTATGGACTAC	ARHDYYAMDY
693141	B-1b	2	DFL	DFL16.1	D1-1*01	1	GCAAGAGAATACGGTAGTAGCCGGGGCTGGTACTTCGATGTC	AREYGSSRGWYFDV
471	B-1b	15	DFL	DFL16.1	D1-1*01	1	GCAAGAGATTACTACGGTAGTTACTGGTACTTCGATGTC	ARDYYGSYWYFDV
442	B-1b	2	DFL	DFL16.1	D1-1*01	2	GCAAGAGGGGAGGTTACTACGGTAGTAGACTAC	ARGEVTTVVDY
109	B-1b	12	DFL	DFL16.1	D1-1*01	2	GCAAGAGGCGGGGATCATAGTAGAAGCTACTACTTTGACTAC	ARGGDHSRSYYFDY
456	B-1b	13	DFL	DFL16.1	D1-1*01	2	GCAAGACACTACGGTAGTAGCTACTTTGACTAC	ARHYGSSYFDY
424	B-1b	11	DFL	DFL16.1	D1-1*01	3	GCAAGTACTACGGTAGTAGCTACTGAC	ASTTVVATD
504	B-1b	18	DFL	DFL16.1	D1-1*01	3	GCAAGATCGAGAGGGTTATTGGCCTGGTTTGCTTAC	ARSRGLLAWFAY
409	B-1b	18	DFL	DFL16.1	D1-1*01	3	GCAAGAGGTAGTAGCTACGTTGCTTAC	ARGSSYVAY
507	B-1b	13	DFL	DFL16.1	D1-1*01	4	GCAAGAATTGAGGGATATTACTACGGTAGTAGCTTATATTACTATGCTATGGACTAC	ARIEGYYYGSSLYYYAMDY
106	B-1b	1	DFL	DFL16.2	D1-2*01	2	GCAAGACGGATTACTACGGCCGTCTACTTTGACTAC	ARRITTAVYFDY
402	B-1b	5	DFL	DFL16.2	D1-2*01	3	GCAAGACCAAATTACTACGGCTATGCTTAC	ARPNYYGYAY
523	B-1b	10	DFL	DFL16.2	D1-2*01	3	GCAAGACATCCGGCTACGGCTTAC	ARHPATAY
438	B-1b	18	DFL	DFL16.2	D1-2*01	3	GCAAGATATTACGGCTTGGACTGGTTTGCTTAC	ARYYGLDWFAY
508	B-1b	9	DSP	DSP2.05	D2-01*01	1	GCAAGACGGGACTATGGTAACTTCTGGTACTTCGATGTC	ARRDYGNFWYFDV
525	B-1b	9	DSP	DSP2.05	D2-01*01	2	GCAGCCTATGGTAACTTTGACTAC	AAYGNFDY
700090	B-1b	9	DSP	DSP2.05	D2-01*01	2	GCAAGTGGTAACTACGACTTTGACTAC	ASGNYDFDY
114	B-1b	13	DSP	DSP2.05	D2-01*01	2	GCAAGACGGCTACTATGGTACTACTTTGACTAC	ARRLLWYYFDY
502	B-1b	18	DSP	DSP2.05	D2-01*01	2	GCAAGATCGAGGGGTTATTACTATGGTAGTAGCGACTAC	ARSRGYYYGSSDY
522	B-1b	18	DSP	DSP2.05	D2-01*01	2	GCAAGATCCATCCCAAACCTTATGGTAAACTTTGACTAC	ARSIPNLMVNFDY
485	B-1b	18	DSP	DSP2.05	D2-01*01	2	GCAAGATCCATCCCAAACCTTATGGTAAACTTTGGCTAC	ARSIPNLMVNFGY
416	B-1b	18	DSP	DSP2.05	D2-01*01	2	GCAAGATCGGAGGGCTATGGTAACTACGTCTTTGACTAC	ARSEGYGNYVFDY
491	B-1b	2	DSP	DSP2.05	D2-01*01	3	GCAAGTAATGGTAACTACGTGTTTGCTTAC	ASNGNYVFAY
472	B-1b	2	DSP	DSP2.05	D2-01*01	3	GCAAGAGATACCGCCCTAGGTAACTACCCGGCCTGGTTTGCTTAC	ARDTALGNYPAWFAY
412	B-1b	10	DSP	DSP2.05	D2-01*01	3	GCAAGACATTGGGGGGTAACTCCCTGGTTTGCTTAC	ARHWGVTPWFAY
700087	B-1b	13	DSP	DSP2.05	D2-01*01	3	GCAAGAATGGTAAAACGGGTCGCCTGGTTTGCTTAC	ARMVKRVAWFAY
482	B-1b	15	DSP	DSP2.05	D2-01*01	3	GCAAGAGGAAAGGAACTACTCCTGTTTGCTTAC	ARGKELLLFAY
512	B-1b	15	DSP	DSP2.05	D2-01*01	3	GCAAGAGATCGGTCCTATGGTAACCTCGCCTGGTTTGCTTAC	ARDRSYGNLAWFAY
120	B-1b	2	DSP	DSP2.05	D2-01*01	4	GCAAGAGGGGGGATATATGGTAAGAGGGCTATGGACTAC	ARGGIYGKRAMDY
693134	B-1b	9	DSP	DSP2.05	D2-01*01	4	ACAAGAGAGGCTATGGTAAACTATGCTATGGACTAC	TREAMVNYAMDY
449	B-1b	10	DSP	DSP2.05	D2-01*01	4	GCAAGACACTATGGTAATCGCTATGCTATGGACTAC	ARHYGNRYAMDY
492	B-1b	12	DSP	DSP2.03	D2-02*01	1	GCAAGGGCTACTATGGTTACGACGGGGTACTGGTACTTCGATGTC	ARATMVTTGYWYFDV
463	B-1b	12	DSP	DSP2.03	D2-02*01	2	GCAAGAGTACTAGTATGGTATCTTTTTGACTAC	ARVLVWYLFDY
443	B-1b	18	DSP	DSP2.03	D2-02*01	2	GCAAGATCGGGGAATGGTTACGCCCTTTACTTTGACTAC	ARSGNGYALYFDY
450	B-1b	2	DSP	DSP2.03	D2-02*01	3	GCAAGAGAGGAGGGGTATGGTTACCCCTGGTTTGCTTAC	AREEGYGYPWFAY
700088	B-1b	13	DSP	DSP2.03	D2-02*01	3	GCAAGACAAAGAGACGGGTTACGGGGGTTTGCTTAC	ARQRDGLRGFAY
453	B-1b	2	DSP	DSP2.03	D2-02*01	4	GCAAGAGGTTACGACGCTATGGACTAC	ARGYDAMDY
489	B-1b	12	DSP	DSP2.03	D2-02*01	4	GCAAAATGGTTACGACGGGGTTACTATGCTATGGACTAC	AKWLRRGYYAMDY
510	B-1b	13	DSP	DSP2.03	D2-02*01	4	GCAAGGCTATGGTTACCCCCCTATGCTATGGACTAC	ARLWLPPYAMDY
524	B-1b	18	DSP	DSP2.09A	D2-03*01	2	GCAAGATCTAGGGATGGTTACTACTTTGACTAC	ARSRDGYYFDY
520	B-1b	6	DSP	DSP2.09A	D2-03*01	3	GCAAGGTTCTATGATGGTTACTAC	ARFYDGYY
422	B-1b	5	DSP	DSP2.09A	D2-03*01	4	ATGATGGGGTCTGCTATGGACTAC	MMGSAMDY
499	B-1b	10	DSP	DSP2.09A	D2-03*01	4	GCAAGACACCCCCTCTATGATGGTTACTACGTGGGTGCTATGGACTAC	ARHPLYDGYYVGAMDY
451	B-1b	18	DSP	DSP2.09A	D2-03*01	4	GCAAGATGGGATGGTCTCTATGCTATGGACTAC	ARWDGLYAMDY
700103	B-1b	15	DSP	DSP2.02	D2-04*01	1	GCAAGAGGCAACTATCCGTACTTCGATGTC	ARGNYPYFDV
509	B-1b	3	DSP	DSP2.02	D2-04*01	2	GCAAGATTCTATGAGGGGGCCTTTGACGAC	ARFYEGAFDD
486	B-1b	12	DSP	DSP2.02	D2-04*01	2	GCAAGAGGCTACTATGATTACGACTTTGACTAC	ARGYYDYDFDY
423	B-1b	12	DSP	DSP2.02	D2-04*01	2	GCAAGAAGGGGGGATGATTACGAGTTCTTTGACTAC	ARRGDDYEFFDY
526	B-1b	2	DSP	DSP2.02	D2-04*01	3	GCAAGAGATTGGGACTATGATTACTGGTTTGCTTAC	ARDWDYDYWFAY
469	B-1b	2	DSP	DSP2.02	D2-04*01	3	GCAAGAGGAGGTGATTACGTGTTTGCTTAC	ARGGDYVFAY
506	B-1b	2	DSP	DSP2.02	D2-04*01	3	GCGCGATTACGACGTAGAGCCTGGTTTGCTTAC	ARLRRRAWFAY
518	B-1b	3	DSP	DSP2.02	D2-04*01	3	GCAGCAAATTACGACGGGGCCTGGTTTGCTTAC	AANYDGAWFAY
460	B-1b	9	DSP	DSP2.02	D2-04*01	3	GCAAGACATGATTACGGGTTTGCTTAC	ARHDYGFAY
483	B-1b	10	DSP	DSP2.02	D2-04*01	3	GCAAGACATGGTTCTATGATTTTTGCTTAC	ARHGSMIFAY
108	B-1b	10	DSP	DSP2.02	D2-04*01	3	GCAAGAAGGGATGATTACGACGAGAAGGCCTGGTTTGCTTAC	ARRDDYDEKAWFAY
444	B-1b	18	DSP	DSP2.02	D2-04*01	3	GCAAGCTCATCTACTATGATTACTTAC	ASSSTMITY
102	B-1b	18	DSP	DSP2.02	D2-04*01	3	GCAAGATCGGGCCGATCTACTATGATCCCCTTTGCTTAC	ARSGRSTMIPFAY
476	B-1b	18	DSP	DSP2.02	D2-04*01	3	GCAAGAAAGGGGATTAGTGATTACCCCTGGTTTGCTTAC	ARKGISDYPWFAY
436	B-1b	10	DSP	DSP2.02	D2-04*01	4	GCAAGACATGGGGGATTACGACGATCTTATGCTATGGACTAC	ARHGGLRRSYAMDY
432	B-1b	10	DSP	DSP2.02	D2-04*01	4	GCAAGACATGGGGGATTACGACGATCTTATGCTATGGGCTAC	ARHGGLRRSYAMGY
493	B-1b	13	DSP	DSP2.02	D2-04*01	4	GCAAGGATCGATATGATTAGAGGGGCTATGGACTAC	ARIDMIRGAMDY
700097	B-1b	18	DSP	DSP2.02	D2-04*01	4	GCCCTATTACGACGCTATGCTATGGACTAC	ALLRRYAMDY
693133	B-1b	10	DSP	DSP2.07	D2-10*01	3	GCATCCTACTATGGTAACCGGGGGTTTGCTTAC	ASYYGNRGFAY
500	B-1b	2	DSP	DSP2.08	D2-11*01	2	GCAAGAGGGTATGGTAACTTTGACTAC	ARGYGNFDY
455	B-1b	13	DSP	DSP2.08	D2-11*01	2	GCAAGAAGTTATAGTATGGTAACTAGTTACTACTTTGACTAC	ARSYSMVTSYYFDY
498	B-1b	10	DSP	DSP2.08	D2-11*01	3	GCAAGACATAAGTATGGTAACTACGAGTTTGCTTAC	ARHKYGNYEFAY
527	B-1b	13	DSP	DSP2.08	D2-11*01	3	GCAAGACATAGTATGGTAACTTCCTGGTTTGCTTAC	ARHSMVTSWFAY
111	B-1b	15	DSP	DSP2.08	D2-11*01	3	GCAAGAGATCTGGGGTATGGTAACCTAGCCTGGTTTGCTTAC	ARDLGYGNLAWFAY
440	B-1b	10	DSP	DSP2.11	D2-14*01	2	GCAAGAAACTATAGGTACGACGGGGGCTACTACTTTGACTAC	ARNYRYDGGYYFDY
484	B-1b	1	DSP	DSP2.11	D2-14*01	3	GCAAGACATGACTATAGGTACGCCTGGTTTGCTTAC	ARHDYRYAWFAY
528	B-1b	9	DSP	DSP2.11	D2-14*01	3	GCAAGACGGGCTATAGGTACC	ARRAIGT
103	B-1b	10	DSP	DSP2.11	D2-14*01	3	GCAAGACATGGGGGGGGTACGACGGATGACGGCGGTGCTTAC	ARHGGGTTDDGGAY
505	B-1b	18	DSP	DSP2.11	D2-14*01	3	GCAAGATCGGGCTATAGGTCCCCCTGGTTTGCTTAC	ARSGYRSPWFAY
411	B-1b	18	DSP	DSP2.11	D2-14*01	4	GCAAGAAACTATAGGTCCCATTACTATGCTATGGACTAC	ARNYRSHYYAMDY
445	B-1b	18	DSP	DSP2.11	D2-14*01	4	GCAAGAAGGATCGGTACGACGAGGGTTGCTATGGACTAC	ARRIGTTRVAMDY
521	B-1b	6	DST	DST4	D3-1*01	3	GCAAGAGGGACAGCTCGGGCTAGGTTTGCTTAC	ARGTARARFAY
458	B-1b	9	DST	DST4	D3-1*01	3	GCACAGACAGCTCGATCCTGGTTTGCTTAC	AQTARSWFAY
494	B-1b	18	DST	DST4	D3-1*01	3	GCAAGGAGGGGCTAC	ARRGY
515	B-1b	18	DST	DST4	D3-1*01	4	GCAAGATCGGGACGGGGGGCTATGGACTAC	ARSGRGAMDY
468	B-1b	9	DQ52	DQ52	D4-1*01	3	GCAAGACAAGCGCGGGGACGGGGGTTTGCTTAC	ARQARGRGFAY
503	B-1b	13	DQ52	DQ52	D4-1*01	3	GCAAGACAGAGGGGACCGGGGTTTGCTTAC	ARQRGPGFAY
516	B-1b	13	DQ52	DQ52	D4-1*01	3	GCAAGACTGGGACGGGATTGGTTTGCTTAC	ARLGRDWFAY
441	B-1b	18	DQ52	DQ52	D4-1*01	3	GCAAGAAGGGGAACTGGGCCCTGGTTTGCTTAC	ARRGTGPWFAY
700094	B-1b	18	DQ52	DQ52	D4-1*01	3	GCAAGATGGGAGGTTCAGTTTGCTTAC	ARWEVQFAY
519	B-1b	9	NoD	NoD	NoD	1	GCAAGACGTCGACCGCCTTGGTACTTCGATGTC	ARPTSPWYFDV
115	B-1b	10	NoD	NoD	NoD	2	GCAAGACATAAAGCATACTTTGACTAC	ARHKAYFDY
700095	B-1b	12	NoD	NoD	NoD	2	GCAAGAGGTGACTACTTTGACTAC	ARGDYFDY
447	B-1b	18	NoD	NoD	NoD	2	GCAAGATCCCCATTTGACTAC	ARSPFDY
700089	B-1b	2	NoD	NoD	NoD	3	GCAAGAGCTGGGTTTGCTTAC	ARAGFAY
413	B-1b	5	NoD	NoD	NoD	3	GCAAGACATTACTTTGCTTAC	ARHYFAY
470	B-1b	6	NoD	NoD	NoD	3	GCAAGCGGTGTACGGTTTGCTTAC	ASGVRFAY
457	B-1b	6	NoD	NoD	NoD	3	GCAAGCCATCCCGCCTGGTTTGCTTAC	ASHPAWFAY
496	B-1b	10	NoD	NoD	NoD	3	GCAAGACATAAGGCTTAC	ARHKAY
459	B-1b	10	NoD	NoD	NoD	3	GCAAGACGCCTTAAGGCTTAC	ARRLKAY
425	B-1b	10	NoD	NoD	NoD	3	GCAAGACATGCTTAC	ARHAY
478	B-1b	10	NoD	NoD	NoD	3	GCAAGACCAGGCCCGTTTGCTTAC	ARPGPFAY
466	B-1b	12	NoD	NoD	NoD	3	GCAAGAGCCTGGTTTGCTTAC	ARAWFAY
517	B-1b	18	NoD	NoD	NoD	3	GCAAGTAAGGACCGGTTTGCTTAC	ASKDRFAY
465	B-1b	2	NoD	NoD	NoD	4	GCAAGAGAGGGTTCCTATGCTATGGACTAC	AREVAYAMDY
452	B-1b	10	NoD	NoD	NoD	4	GCAAGACATGAGGACCCCGTCCGTTACTATGCTATGGACTAC	ARHGTPVRYYAMDY
439	B-1b	10	NoD	NoD	NoD	4	GCAATCGAATATTACTATGCTATGGACTAC	ARIHYYAMDY
473	B-1b	13	NoD	NoD	NoD	4	GCAAGACTCTATGCTATGGACTAC	ARLYAMDY
404	B-1b	13	NoD	NoD	NoD	4	GCAAGACATGATTACTATGCTATGGACTAC	ARHDYYAMDY
693135	B-1b	15	NoD	NoD	NoD	4	GCAAGATGGTACTATGCTATGGACTAC	ARWYYAMDY
434	B-1b	18	NoD	NoD	NoD	4	GCAAGATGGCCGACGGGAGCTATGGACTAC	ARWPTGAMDY
514	B-1b	18	NoD	NoD	NoD	4	GCAAGAGATAACTATGCTATGGACTAC	ARDNYAMDY
426	B-1b	18	NoD	NoD	NoD	4	GCAAGTAGCTACTATGCTATGGACTAC	ASSYYAMDY
693136	B-1b	18	NoD	NoD	NoD	4	GCAAGAAGCGGTCCCTATTACTATGCTATGGACTAC	ARSGPYYYAMDY
693160	B-2	12	DFL	DFL16.1	D1-1*01	1	GCAAGAAGTTTTTATTACTACGGTAGTAGCTACTGGTACTTCGATGTC	ARSFYYYGSSYWYFDV
232	B-2	6	DFL	DFL16.1	D1-1*01	2	GCAAGAGGGATTACTACGGTAGTAGCTACAAACTTTGACTAC	ARGITTVVATNFDY
209	B-2	12	DFL	DFL16.1	D1-1*01	2	GCAAGAGGCGGGGATCATAGTAGAAGCTACTACTTTGACTAC	ARGGDHSRSYYFDY
727	B-2	18	DFL	DFL16.1	D1-1*01	2	GCAAGATCCCCACTCTATTACTACGGCTTTGACTAC	ARSPLYYYGFDY
212	B-2	2	DFL	DFL16.1	D1-1*01	3	GTCTACGGTAGTGAGGCTTAC	VYGSEAY
700115	B-2	2	DFL	DFL16.1	D1-1*01	3	GCAAGGGGATATGACTACGGTAGTCTGGCCTGGTTTGCTTAC	ARGYDYGSLAWFAY
693151	B-2	18	DFL	DFL16.1	D1-1*01	3	GCAAGATCCCCATTTATTACTACGGTAGTAGGTGCCTGGTTTGCTTAC	ARSPFITTVVGAWFAY
238	B-2	1	DFL	DFL16.1	D1-1*01	4	GCAAGACGGTAGTAGCTACCCCCCCTATGGCCTATGGACTAC	ARRXXLPPLWPMDY
750	B-2	2	DFL	DFL16.1	D1-1*01	4	GCAAGAGCCCCAGGTAGTAGGGATGCTATGGACTAC	ARAPGSRDAMDY
728	B-2	5	DFL	DFL16.1	D1-1*01	4	GCAAGACGGGCTACTACGGTAGTAGCTACGTTTGATTACTATGCTATGGACTAC	ARRATTVVATFDYYAMDY
710	B-2	9	DFL	DFL16.1	D1-1*01	4	GCAAGACGGGATACTACGGTAGTAGATGCTATGGACTAC	ARRDTTVVDAMDY
733	B-2	9	DFL	DFL16.1	D1-1*01	4	GCAAGACTAGGGGCGGTAGTAGCTACGGACTATGCTATGGACTAC	ARLGAVVATDYAMDY
700139	B-2	10	DFL	DFL16.1	D1-1*01	4	GCAAGGAGGGAGCCCGGAGCTACGGTAGTCTCTATGGACTAC	ARREPGATVVSMDY
743	B-2	10	DFL	DFL16.1	D1-1*01	4	GCAAGACAGGGTACGGTAGTAGAAGGGTATTACTATGCTATGGACTAC	ARQGTVVEGYYYAMDY
732	B-2	13	DFL	DFL16.1	D1-1*01	4	GCAAGACATTATTACTACGGTAGTAGCTACGCTATGGACTAC	ARHYYYGSSYAMDY
719	B-2	14	DFL	DFL16.1	D1-1*01	4	GCAAGACGGCTACGGTCTATGGACTAC	ARRLRSMDY
203	B-2	1	DFL	DFL16.2	D1-2*01	2	GCAAGACGGATTACTACGGCCGTCTACTTTGACTAC	ARRITTAVYFDY
700132	B-2	2	DFL	DFL16.2	D1-2*01	2	GCAAGAGCTTCATTACTACGGCTACCCACCCTTTACTTTGACTAC	ARASLLRLPTLYFDY
700111	B-2	2	DFL	DFL16.2	D1-2*01	3	GCAAGTTCCAATTCATTACTACGGCCCTCCTGGTTTGCTTAC	ASSNSLLRPSWFAY
243	B-2	3	DFL	DFL16.2	D1-2*01	3	GCAAGATACTACGGCTACTGGTTTGCTTAC	ARYYGYWFAY
700125	B-2	13	DFL	DFL16.2	D1-2*01	3	GCTATTACTACGGCTACGTACTGGTTTGCTTAC	AITTATYWFAY
700127	B-2	15	DFL	DFL16.2	D1-2*01	3	GCAAGAGAAAGGGGTTCATTACTACGGACCCAAGCTTAC	ARERGSLLRTQAY
693153	B-2	2	DFL	DFL16.2	D1-2*01	4	GCAAGAGAGGCTACAGGGAGGGGGGACTAC	AREATGRGDY
700109	B-2	5	DFL	DFL16.2	D1-2*01	4	GCAAGACATCCCTACGGCTACGACTATGCTATGGACTAC	ARHPYGYDYAMDY
746	B-2	5	DSP	DSP2.05	D2-01*01	2	GCAAGGCTATGGTAACTCAACTTTGACTAC	ARLWXLNFDY
755	B-2	12	DSP	DSP2.05	D2-01*01	2	GCAAGAGGCCACTATGGTAACTACGAAGACTAC	ARGHYGNYEDY
700120	B-2	1	DSP	DSP2.05	D2-01*01	3	GCAAGACATGTTGGTAAAGGTGCCTGGTTTGCTTAC	ARHVGKGAWFAY
693142	B-2	10	DSP	DSP2.05	D2-01*01	3	GCAAGACAGGATTATGGTAACTACGGGTTTGCTTAC	ARQDYGNYGFAY
718	B-2	13	DSP	DSP2.05	D2-01*01	3	GCAAGACGGAGGGATGGTAAGGGGCTTGCTTAC	ARRRDGKGLAY
730	B-2	18	DSP	DSP2.05	D2-01*01	3	GCAAGAAATGGTAACTACCCCTGGTTTGCTTAC	ARNGNYPWFAY
208	B-2	5	DSP	DSP2.05	D2-01*01	4	GCAAGACAGGCCATCTACTATGGTAAC	ARQAIYYGN
753	B-2	12	DSP	DSP2.05	D2-01*01	4	GCAAGAGGGAATGGTAAGGATGCTATGGACTAC	ARGNGKDAMDY
700118	B-2	13	DSP	DSP2.05	D2-01*01	4	GCAAGACATGGTAACTACGCTATGGACTAC	ARHGNYAMDY
700117	B-2	13	DSP	DSP2.05	D2-01*01	4	GCAAGAGGGGGTAAGGACTATGCTATGGACTAC	ARGGKDYAMDY
200	B-2	9	DSP	DSP2.03	D2-02*01	2	GCAAGACGGTGGTTACGACGTTTCGACTAC	ARRWLRRFDY
720	B-2	10	DSP	DSP2.03	D2-02*01	3	GCAAGACCTCTACTTCGTTACGGGGGATGGTTTGCTTAC	ARPLLRYGGWFAY
736	B-2	18	DSP	DSP2.09A	D2-03*01	2	GCAAGAACAATCTATGATGGTTACATCCTTGACTAC	ARTIYDGYILDY
700142	B-2	10	DSP	DSP2.09A	D2-03*01	3	GCAAGACATGATAGGTTTGCTTAC	ARHDRFAY
748	B-2	12	DSP	DSP2.02	D2-04*01	2	GCAAGAGGTCGATCTACTATGATTACGACCGGGGTCTCTGACTAC	ARGRSTMITTGVSDY
761	B-2	18	DSP	DSP2.02	D2-04*01	2	GCAAGAACGGGGCACTATGATTACGTCTACTTTGACTAC	ARTGHYDYVYFDY
700141	B-2	18	DSP	DSP2.02	D2-04*01	2	GCAAGAGGGATTACGAACTACTTTGACTAC	ARGITNYFDY
700145	B-2	1	DSP	DSP2.02	D2-04*01	3	GCAAGACGGCTATATGGTTACAGCTGGTTTGCTTAC	ARRLYGYSWFAY
700123	B-2	2	DSP	DSP2.02	D2-04*01	3	GCAAGAGCCTCTACTATGATTACGGGCTGGTTTGCTTAC	ARASTMITGWFAY
729	B-2	9	DSP	DSP2.02	D2-04*01	3	GCAAGACAGGAGGGCATGGTAATTACGTTTGTTTAC	ARQEGMVITFVY
215	B-2	10	DSP	DSP2.02	D2-04*01	3	GCAAGACATGGTGATTACGACGCTGTTTAC	ARHGDYDAVY
700113	B-2	10	DSP	DSP2.02	D2-04*01	3	GCAAGAGGGACTATGATTTTCTGGTTTGCTTAC	ARGTMIFWFAY
706	B-2	16	DSP	DSP2.02	D2-04*01	3	GCGAGGTCTACCCCGGCCTGGTTTGCTTAC	ARSTPAWFAY
202	B-2	18	DSP	DSP2.02	D2-04*01	3	GCAAGAAGAGGAGATTACCCCCTGTTTGCTTAC	ARRGDYPLFAY
759	B-2	2	DSP	DSP2.02	D2-04*01	4	GCAAGAGGGGATGATTACGACGTTGGAGCTATGGACTAC	ARGDDYDVGAMDY
700121	B-2	2	DSP	DSP2.02	D2-04*01	4	GCAAGAGATGATTACGACCGTCATTTCGCTATGGACTAC	ARDDYDRHFAMDY
693144	B-2	2	DSP	DSP2.02	D2-04*01	4	GCAAGAGATGATTACGACCGTCATTTTGCTATGGACTAC	ARDDYDRHFAMDY
700144	B-2	5	DSP	DSP2.02	D2-04*01	4	GCAAGACATGATTACGGCAATGCTATGGACTAC	ARHDYGNAMDY
702	B-2	10	DSP	DSP2.02	D2-04*01	4	GCAAGACATGAGAGATCGGGGGATTACGACTATGCTATGGACTAC	ARHERSGDYDYAMDY
693161	B-2	16	DSP	DSP2.02	D2-04*01	4	GCAAGACATCGGACTATGATTACGGCGGGGGCTATGGACTAC	ARHRTMITAGAMDY
735	B-2	18	DSP	DSP2.02	D2-04*01	4	GCAAGATCCCTACGACGAGGCTATGCTATGGACTAC	ARSLRRGYAMDY
693150	B-2	2	DSP	DSP2.07	D2-10*01	3	GCAAGAGATGCCTACTATGGTAATCTTGCTTAC	ARDAYYGNLAY
700116	B-2	9	DSP	DSP2.07	D2-10*01	4	GCAAGACGGGGGCCTACTATGGTAACCCCCTATGCTATGGACTAC	ARRGPTMVTPYAMDY
693143	B-2	2	DSP	DSP2.08	D2-11*01	3	GCAAGAGGAGGAAGTTTAGTATGGTCGTTTGCTTAC	ARGGSLVWSFAY
216	B-2	2	DSP	DSP2.08	D2-11*01	3	GCAAGAGATCTAAAAAGTATGGTAACTGGGGGGTTTGCTTAC	ARDLKSMVTGGFAY
700122	B-2	2	DSP	DSP2.08	D2-11*01	3	GCAAGAGATCATAAGTATGGTAACTACGGGAAAAGGTTTGCTTAC	ARDHKYGNYGKRFAY
703	B-2	12	DSP	DSP2.08	D2-11*01	3	GCAAGAGGCCGAGGGTATGGTAACTTCTGGTTTGCTTAC	ARGRGYGNFWFAY
717	B-2	18	DSP	DSP2.08	D2-11*01	3	GCAAGAGAGGTATGGCCGGCCTGGTTTGCTTAC	AREVWPAWFAY
744	B-2	10	DSP	DSP2.11	D2-14*01	1	GCAAGACATGGGTACGACTGGTACTTCGATGTC	ARHGYDWYFDV
749	B-2	12	DSP	DSP2.11	D2-14*01	1	GCAAGAGTGGTACGAGGGTACTTCGATGTC	ARVVRGYFDV
711	B-2	15	DSP	DSP2.11	D2-14*01	1	GCAAGAGATAACTATAGGTACGCCTGGTACTTCCATGTC	ARDNYRYAWYFHV
738	B-2	5	DSP	DSP2.11	D2-14*01	2	GCAAGACATGGGGGTCCTACTATAGGCTTTGACTAC	ARHGGPTIGFDY
731	B-2	18	DSP	DSP2.11	D2-14*01	2	GCAAGAGGGGACTATAGGTACGACTTTGACTAC	ARGDYRYDFDY
716	B-2	18	DSP	DSP2.11	D2-14*01	2	GCAAGATCGATAGGTACGAGGGGGTACTACTTTGACTAC	ARSIGTRGYYFDY
700135	B-2	2	DSP	DSP2.11	D2-14*01	3	GCAAGAGATCCTACTATAGGTACGGCCTGGTTTGCTTAT	ARDPTIGTAWFAY
693145	B-2	2	DSP	DSP2.11	D2-14*01	3	GCAAGATCGAATAGGTACGACGAGGCCTGGTTTGCTTAC	ARSNRYDEAWFAY
242	B-2	2	DSP	DSP2.11	D2-14*01	3	GCTGGCCGGGACTATAGGTACGACGGAGCCTGGTTTGCTTAC	AGRDYRYDGAWFAY
693157	B-2	2	DSP	DSP2.11	D2-14*01	3	GCAAGGGGGAGATGGTACGACCACGGGGGGTTTGCTTAC	ARGRWYDHGGFAY
693147	B-2	10	DSP	DSP2.11	D2-14*01	3	GCAAGAGCCTACTATAGGTACGACGGGTTTGCTTAC	ARAYYRYDGFAY
742	B-2	18	DSP	DSP2.11	D2-14*01	3	GCAAGATCCTACTATAGGTACGACGGAGGGTTTGCTTAC	ARSYYRYDGGFAY
762	B-2	6	DSP	DSP2.11	D2-14*01	4	GCAAGAAGGTACGACTATGCTATGGACTAC	ARRYDYAMDY
693154	B-2	10	DSP	DSP2.11	D2-14*01	4	GCAAGACATAGGTACGACGCTATGGACTAC	ARHRYDAMDY
709	B-2	10	DSP	DSP2.11	D2-14*01	4	GCAAGACATAATAGGTACGACGATGCTATGGACTAC	ARHNRYDDAMDY
726	B-2	10	DSP	DSP2.11	D2-14*01	4	GCAAGACGAGGGAACTATAGGTACGACGGGGCTATGGACTAC	ARRGNYRYDGAMDY
234	B-2	14	DSP	DSP2.11	D2-14*01	4	GCAAGTCGTTATAGGCGCTATGCTATGGACTAC	ASRYRRYAMDY
739	B-2	18	DST	DST4	D3-1*01	2	GCAAGATCGGGCATCCAGGGGTTTGACTAC	ARSGIQGFDY
700137	B-2	2	DST	DST4	D3-1*01	3	GCAAGGGGCGGGGGCTTAGGGGCTTAC	ARGGGLGAY
760	B-2	18	DST	DST4	D3-1*01	3	GCAAGCTCAGACAGCTCGGGCTACTGGTTTGCTTAC	ASSDSSGYWFAY
210	B-2	10	DQ52	DQ52	D4-1*01	1	GCAAGACTGGGACGGTACTTCGATGTC	ARLGRYFDV
201	B-2	18	DQ52	DQ52	D4-1*01	1	GCAAGATCGTGGGACCACTGGTACTTCGATGTC	ARSWDHWYFDV
724	B-2	12	DQ52	DQ52	D4-1*01	2	GCAAGAGGGAGGCGAAACTGGTACTACTTTGACTAC	ARGRRNWYYFDY
754	B-2	5	DQ52	DQ52	D4-1*01	3	GCAAGAACTGGGACGTTTGCTTAC	ARTGTFAY
714	B-2	9	DQ52	DQ52	D4-1*01	3	GCAAGACATGAACTGGGACGAGGGTTTGCTTAC	ARHELGRGFAY
751	B-2	18	DQ52	DQ52	D4-1*01	3	GCAAGTCCTCTCTTCTGGGGCCCGTTTGCTTAC	ASPLFWGPFAY
740	B-2	18	DQ52	DQ52	D4-1*01	3	GCAAGATCGGCCTCAACTGGGACCCTGGCCTGGTTTGCTTAC	ARSASTGTLAWFAY
745	B-2	15	DQ52	DQ52	D4-1*01	4	GCAAGAGAGGACTGGGACGAGATTTACTATGCTATGGGCTAC	ARDYYGTGTRSMGY
700130	B-2	10	NoD	NoD	NoD	1	GCAAGACATTACTTCGATGTC	ARHYFDV
700128	B-2	3	NoD	NoD	NoD	2	GCAAGATTCTTTGAGGGGGCCTTTGACTAC	ARFFEGAFDY
701	B-2	10	NoD	NoD	NoD	2	GCAAGACCGAAGGGGGACTAC	ARQGEDY
700143	B-2	18	NoD	NoD	NoD	2	GCAAGGGGGGTCACCTTTGACTAC	ARGVTFDY
693158	B-2	9	NoD	NoD	NoD	3	GCAAGACATCAGGCTTAC	ARHQAY
747	B-2	10	NoD	NoD	NoD	3	ACAAGACAAGATGCGGGGTTTGCTTAC	TRQMTGFAY
693146	B-2	12	NoD	NoD	NoD	3	GCAAGAGGGGTGACCGTGATCAAGCCCTTTGCTTAC	ARGVTVIKPFAY
756	B-2	13	NoD	NoD	NoD	3	GCAAGACAGGGTCCTAGGGATTGGTTTGCTTAC	ARH-GGHWFAY
705	B-2	18	NoD	NoD	NoD	3	GCAATATTCCGGAGGTTTGCTTAC	AIFRRFAY
722	B-2	18	NoD	NoD	NoD	3	GCAAGAGGGGTTCCCTGGTTTGCTTAC	ARGWPWFAY
700126	B-2	2	NoD	NoD	NoD	4	GCAAGAGATGGGGGAGGTGACAGGAGTCATGCTATGGACTAC	ARDGGGDRSHAMDY
239	B-2	18	NoD	NoD	NoD	4	GCAAGAGAGGGTAACTATGCTATGGACTAC	AREGNYAMDY
241	B-2	18	NoD	NoD	NoD	4	GCAAGATCCGGGAAGCACTATGCTATGGACTAC	ARRVKHYAMDY
