# Supplementary material for: Absent the pre-B cell receptor checkpoint, the B-1a immunoglobulin CDR-H3 repertoire normalizes by convergent selection
Source: Front Immunol. 2026 Mar 16;17:1733041. doi: 10.3389/fimmu.2026.1733041 (PMC13033528; doi:10.3389/fimmu.2026.1733041)
Supplement: Supplementary Table 2 — Deconstruction of all CDR-H3 Sequences. The contribution of retained and lost germline sequence, N addition, P junction addition, and sequence overlap by DH and B cell subset is presented by the average and standard error of the mean for each set of sequences. Only statistically significant p values (≤ 0.05) are shown (red font). [file Table2.xlsx]

## Sheet: Suppl Table 2
	Supplemental Table 2. Deconstruction of all CDR-H3 Sequences
	B subpopulation	Fxn E			B-2			B-1a			B-1b
	Genotype	WT	λ5	p	WT	λ5	p	WT	λ5	p	WT	λ5	p
	Number of sequence	255	81		114	103		151	116		118	107
	Sequences with an Identifiable DH	203	69		99	90		128	102		102	83
	Sequences with NO Identifiable DH	52	12		15	13		23	14		16	24
	3`VH Loss	1.4 ± 0.1	1.1 ± 0.2		1.3 ± 0.1	1.4 ± 0.1		1.4 ± 0.1	0.9 ± 0.1	0.01	1.5 ± 0.1	1.6 ± 0.2
	VP	0.3 ± 0.0	0.4 ± 0.1		0.2 ± 0.1	0.3 ± 0.1		0.1 ± 0.0	0.2 ± 0.1		0.2 ± 0.0	0.3 ± 0.1
	V/D Overlap	0.0 ± 0.0	0.0 ± 0.0		0.0 ± 0.0	0.0 ± 0.0		0.3 ± 0.0	0.1 ± 0.0	0.0003	0.3 ± 0.1	0.0 ± 0.0	<0.0001
	5`N Addition	3.5 ± 0.2	3.7 ± 0.4		2.4 ± 0.3	3.0 ± 0.3		1.8 ± 0.2	1.7 ± 0.2		2.5 ± 0.2	3.7 ± 0.3
	5` DP junction	0.1 ± 0.1	0.1 ± 0.2		0.0 ± 0.0	0.1 ± 0.0	0.01	0.10 ± 0.1	0.0 ± 0.1		0.0 ± 0.1	0.0 ± 0.1
	5`DH Loss	4.7 ± 0.2	5.3 ± 0.4		4.6 ± 0.3	4.1 ± 0.3		4.4 ± 0.2	4.4 ± 0.2		4.8 ± 0.3	4.9 ± 0.3
	DH length	11.3 ± 0.3	9.9 ± 0.4	0.02	10.3 ± 0.5	9.3 ± 0.5		12.1 ± 0.4	10.8 ± 0.4		11.5 ± 0.4	9.6 ± 0.3	0.0004
	3`DH Loss	3.3 ± 0.2	2.6 ± 0.4		2.9 ± 0.3	2.5 ± 0.2		1.9 ± 0.2	2.3 ± 0.3		1.9 ± 0.2	2.8 ± 0.3
	3`DP junction	0.4 ± 0.0	0.3 ± 0.1		0.4 ± 0.1	0.2 ± 0.1	0.04	0.2 ± 0.0	0.2 ± 0.0		0.3 ± 0.1	0.3 ± 0.1
	D/J Overlap	0.1 ± 0.0	0.2 ± 0.1		0.4 ± 0.1	0.0 ± 0.0	0.0009	1.1 ± 0.1	0.0 ± 0.0	<0.0001	0.8 ± 0.1	0.0 ± 0.0	<0.0001
	3`N Addition	2.9 ± 0.2	2.3 ± 0.3		2.0 ± 0.3	2.3 ± 0.3		1.3 ± 0.1	1.2 ± 0.2		1.2 ± 0.2	2.3 ± 0.2	0.01
	NDN-No Identifiable D	8.7 ± 0.3	7.8 ± 0.5		7.5 ± 1.3	9.4 ± 1.6		4.2 ± 0.7	4.7 ± 1.0		6.1 ± 0.4	6.3 ± 0.4
	JP	0.1 ± 0.0	0.1 ± 0.0		0.1 ± 0.0	0.2 ± 0.1		0.1 ± 0.0	0.2 ± 0.1	0.04	0.1 ± 0.0	0.2 ± 0.1	0.04
	5`JH Loss	4.4 ± 0.2	4.8 ± 0.5		2.9 ± 0.3	3.4 ± 0.3		4.5 ± 0.4	3.7 ± 0.3	0.04	4.3 ± 0.3	3.5 ± 0.3
	JH	12.7 ± 0.3	12.4 ± 0.6		12.7 ± 0.3	12.1 ± 0.3		12.6 ± 0.3	13.0 ± 0.4		12.6 ± 0.4	12.3 ± 0.4
	Lost Germline Sequence	13.6 ± 0.4	13.8 ± 0.7		12.3 ± 0.5	11.4 ± 0.6		11.9 ± 0.4	11.2 ± 0.5		12.7 ± 0.4	12.9 ± 0.5
	Identifiable Germline Sequence	28.3 ± 0.5	27.7 ± 0.7		29.7 ± 0.6	28.1 ± 0.6		29.5 ± 0.7	29.6 ± 0.6		28.9 ± 0.7	26.2 ± 0.6	0.002
	Total N addition	6.4 ± 0.2	7.8 ± 0.5		4.4 ± 0.4	5.3 ± 0.4		3.1 ± 0.3	2.9 ± 0.4		3.8 ± 0.3	6.0 ± 0.1	0.01
	CDR-H3 Length	12.0 ± 0.2	11.6 ± 0.3		11.8 ± 0.2	11.9 ± 0.2		11.1 ± 0.2	11.1 ± 0.2		11.2 ± 0.2	10.9 ± 0.2
	Charge	-0.14± 0.02	-0.01 ± 0.04	0.002	-0.10 ± 0.03	-0.13 ± 0.04		-0.16 ± 0.03	-0.10 ± 0.04		-0.16 ± 0.03	-0.11 ± 0.03
