# Supplementary material for: Absent the pre-B cell receptor checkpoint, the B-1a immunoglobulin CDR-H3 repertoire normalizes by convergent selection
Source: Front Immunol. 2026 Mar 16;17:1733041. doi: 10.3389/fimmu.2026.1733041 (PMC13033528; doi:10.3389/fimmu.2026.1733041)
Supplement: Supplementary Table 3 — Deconstruction of DFL CDR-H3 Sequences. The contribution of retained and lost germline sequence, N addition, P junction addition, and sequence overlap in DFL CDR-H3 sequences in B cell subsets is presented by the average and standard error of the mean for each set of sequences. Only statistically significant p values (≤ 0.05) are shown (red font). [file Table3.xlsx]

## Sheet: Suppl Table 3
	Supplemental Table 3. Deconstruction of DFL CDR-H3 Sequences
	B subpopulation	Fxn E			B-2			B-1a			B-1b
	Genotype	WT	λ5	p	WT	λ5	p	WT	λ5	p	WT	λ5	p
	Number of sequence	74	15		50	24		46	24		36	13
	3`VH Loss	1.4 ± 0.2	1.4 ± 0.6		1.3 ± 0.2	0.8 ± 0.3		1.2 ± 0.2	0.8 ± 0.3		1.6 ± 0.2	1.2 ± 0.3
	VP	0.2 ± 0.1	0.5 ± 0.2		0.2 ± 0.1	0.0 ± 0.0		0.1 ± 0.1	0.2 ± 0.1		0.2 ± 0.1	0.1 ± 0.1
	V/D Overlap	0.0 ± 0.0	0.0 ± 0.0		0.1 ± 0.0	0.0 ± 0.0		0.2 ± 0.1	0.2 ± 0.1		0.2 ± 0.1	0.0 ± 0.1
	5`N Addition	3.6 ± 0.3	3.7 ± 0.7		3.1 ± 0.5	3.9 ± 0.7		2.3 ± 0.4	1.1 ± 0.4		2.4 ± 0.4	3.4 ± 1.1
	5` DP	0.1 ± 0.2	0.2 ± 0.6		0.0 ± 0.2	0.1 ± 0.4		0.0 ± 0.2	0.0 ± 0.3		0.0 ± 0.2	0.0 ± 0.3
	5`DH Loss	5.6 ± 0.4	5.3 ± 1.0		5.6 ± 0.5	5.2 ± 0.8		4.4 ± 0.4	3.8 ± 0.4		5.6 ± 0.5	6.0 ± 1.1
	DH length	13.1 ± 0.6	11.9 ± 1.1		14.1 ± 0.6	13.0 ± 1.0		15.7 ± 0.7	14.2 ± 0.8		14.3 ± 0.7	11.5 ± 1.2	0.04
	3`DH Loss	5.8 ± 0.5	4.6 ± 1.1		2.4 ± 0.5	2.8 ± 0.6		2.1 ± 0.5	3.8 ± 0.8	0.04	2.4 ± 0.5	3.6 ± 1.2
	3`DP	0.2 ± 0.1	0.1 ± 0.1		0.4 ± 0.1	0.3 ± 0.2		0.1 ± 0.1	0.0 ± 0.0		0.3 ± 0.1	0.2 ± 0.1
	D/J Overlap	0.1 ± 0.1	0.1 ± 0.1		0.6 ± 0.2	0.2 ± 0.2		1.2 ± 0.2	0.0 ± 0.0	0.0001	0.9 ± 0.3	0.0 ± 0.0	0.03
	3`N Addition	3.1 ± 0.3	2.4 ± 0.9		2.2 ± 0.3	2.8 ± 0.7		1.4 ± 0.3	0.5 ± 0.3	0.04	1.3 ± 0.3	1.5 ± 0.5
	JP	0.1 ± 0.0	0.1 ± 0.1		0.1 ± 0.1	0.2 ± 0.1		0.1 ± 0.0	0.2 ± 0.1		0.1 ± 0.1	0.4 ± 0.2
	5`JH Loss	4.2 ± 0.4	3.9 ± 0.7		4.9 ± 0.4	4.1 ± 0.8		5.0 ± 0.5	3.1 ± 0.5	0.02	3.7 ± 0.5	3.7 ± 1.1
	JH	13.3 ± 0.5	12.7 ± 1.0		12.1 ± 0.5	12. ± 0.7		12.1 ± 0.5	12.4 ± 0.6		13.4 ± 0.7	11.5 ± 1.5
	Lost Germline Sequence	17.0 ± 0.9	15.2 ± 1.4		14.3 ± 0.8	13.8 ± 1.5		12.7 ± 0.7	11.5 ± 1.2		13.3 ± 0.8	14.5 ± 1.3
	Identifiable Germline Sequence	33.1 ± 0.9	31.2 ± 1.2		32.9 ± 0.8	32.1 ± 1.4		34.7 ± 0.9	34.8 ± 1.1		34.1 ± 0.9	29.8 ± 1.9	0.03
	Total N addition	6.7 ± 0.5	6.1 ± 1.3		5.3 ± 0.7	6.7 ± 0.9		3.7 ± 0.6	1.6 ± 0.6	0.03	3.7 ± 0.6	4.8 ± 1.2
	CDR-H3 Length	13.5 ± 0.3	12.7 ± 0.6		13.0 ± 0.4	13.2 ± 0.5		12.9 ± 0.3	12.3 ± 0.4		12.8 ± 0.3	11.8 ± 0.8
	Charge	-0.08 ± 0.03	-0.01 ± 0.09		0.00 ± 0.04	-0.04 ± 0.06		-0.08 ± 0.03	-0.01 ± 0.09		-0.06 ± 0.06	-0.02 ± 0.1
