# Supplementary material for: Absent the pre-B cell receptor checkpoint, the B-1a immunoglobulin CDR-H3 repertoire normalizes by convergent selection
Source: Front Immunol. 2026 Mar 16;17:1733041. doi: 10.3389/fimmu.2026.1733041 (PMC13033528; doi:10.3389/fimmu.2026.1733041)
Supplement: Supplementary Table 4 — Deconstruction of DSP CDR-H3 Sequences. The contribution of retained and lost germline sequence, N addition, P junction addition, and sequence overlap in DSP CDR-H3 sequences in B cell subsets is presented by the average and standard error of the mean for each set of sequences. Only statistically significant p values (≤ 0.05) are shown (red font). [file Table4.xlsx]

## Sheet: Suppl Table 4
	Supplemental Table 4. Deconstruction of DSP CDR-H3 Sequences
	B subpopulation	Fxn E			B-2			B-1a			B-1b
	Genotype	WT	λ5	p	WT	λ5	p	WT	λ5	p	WT	λ5	p
	Number of sequence	111	46		38	91		65	64		49	60
	3`VH Loss	1.3 ± 0.1	1.1 ± 0.2		1.3 ± 0.2	1.1 ± 0.2		1.2 ± 0.2	1.1 ± 0.2		1.7 ± 0.2	1.8 ± 0.2
	VP	0.3 ± 0.1	0.3 ± 0.1		0.3 ± 0.1	0.4 ± 0.1		0.1 ± 0.1	0.3 ± 0.1		0.1 ± 0.1	0.3 ± 0.1
	V/D Overlap	0.0 ± 0.0	0.0 ± 0.0		0.1 ± 0.0	0.0 ± 0.0		0.3 ± 0.1	0.0 ± 0.0	<0.0001	0.3 ± 0.1	0.0 ± 0.0	0.0002
	5`N Addition	3.4 ± 0.2	4.1 ± 0.5		2.7 ± 0.4	3.2 ± 0.4		1.6 ± 0.3	1.8 ± 0.3		2.7 ± 0.4	4.0 ± 0.4	0.04
	5` DP	0.1 ± 0.1	0.0 ± 0.2		0.0 ± 0.1	0.1 ± 0.2		0.0 ± 0.1	1.8 ± 0.3		0.0 ± 0.2	0.1 ± 0.2
	5`DH Loss	4.3 ± 0.3	5.7 ± 0.5	0.009	5.3 ± 0.5	4.6 ± 0.4		4.6 ± 0.4	4.8 ± 0.4		4.7 ± 0.3	4.7 ± 0.4
	DH length	10.7± 0.03	9.5 ± 0.4	0.04	9.6 ± 0.4	10.2 ± 0.5		10.7 ± 0.4	10.1 ± 0.4		10.7 ± 0.4	9.6 ± 0.3	0.04
	3`DH Loss	2.1 ± 0.3	2.1 ± 0.5		2.1 ± 0.5	2.2 ± 0.3		2.0 ± 0.3	2.0 ± 0.3		1.7 ± 0.3	2.7 ± 0.3	0.02
	3`DP	0.5 ± 0.1	0.3 ± 0.1		0.5 ± 0.1	0.2 ± 0.1	0.04	0.2 ± 0.1	0.2 ± 0.1		0.3 ± 0.1	0.4 ± 0.1
	D/J Overlap	0.0 ± 0.0	0.3 ± 0.2	0.01	0.4 ± 0.1	0.0 ± 0.0	0.003	1.1 ± 0.2	0.0 ± 0.0	<0.0001	0.9 ± 0.2	0.0 ± 0.0	<0.0001
	3`N Addition	2.9 ± 0.2	2.1 ± 0.3		2.2 ± 0.4	2.6 ± 0.3		1.3 ± 0.3	1.2 ± 0.2		1.0 ± 0.2	2.4 ± 0.3	0.0004
	JP	0.1 ± 0.0	0.2 ± 0.1		0.1 ± 0.1	0.2 ± 0.1		0.1 ± 0.0	0.3 ± 0.1	0.02	0.0 ± 0.0	0.2 ± 0.1	0.04
	5`JH Loss	4.2 ± 0.3	5.5 ± 0.7		4.7 ± 0.5	4.2 ± 0.5		4.2 ± 0.4	3.5 ± 0.4		4.4 ± 0.4	3.4 ± 0.4
	JH	12.9 ± 0.4	11.5 ± 0.8		12.9 ± 0.6	12.0 ± 0.5		13.5 ± 0.5	13.3 ± 0.5		12.7 ± 0.5	12.4 ± 0.4
	Lost Germline Sequence	11.9 ± 0.5	14.4 ± 0.9	0.008	13.5 ± 0.7	12.1 ± 0.6		12.0 ± 0.6	11.3 ± 0.6		12.4 ± 0.6	12.5 ± 0.6
	Identifiable Germline Sequence	30.3 ± 0.5	28.0 ± 0.8	0.01	29.2 ± 0.8	29.0 ± 0.5		30.9 ± 0.7	30.6 ± 0.6		29.7 ± 0.6	28.2 ± 0.6
	Total N addition	6.3 ± 0.3	6.2 ± 0.6		4.9 ± 0.6	5.7 ± 0.6		3.0 ± 0.5	3.0 ± 0.5		3.7 ± 0.4	6.4 ± 0.6	0.0005
	CDR-H3 Length	12.5 ± 0.2	11.7 ± 0.3	0.02	11.7 ± 0.3	11.9 ± 0.2		11.5 ± 0.35	11.5 ± 0.3		11.3 ± 0.3	11.9 ± 0.2
	Charge	-0.17 ± 0.03	-0.02 ± 0.05	0.009	-0.18 ± 0.06	-0.13 ± 0.04		-0.27 ± 0.04	-0.13 ± 0.04	0.01	-0.21 ± 0.04	-0.11 ± 0.04
